# Supplementary material for: An Ethyl Methanesulfonate-Induced GIF1 Splicing Site Mutation in Sesame Is Associated with Floral Malformation and Small Seed Size
Source: Plants (Basel). 2024 Nov 23;13(23):3294. doi: 10.3390/plants13233294 (PMC11644617; doi:10.3390/plants13233294)
Supplement: Supplementary file 1 [file plants-13-03294-s001.zip › Supplementary table.xlsx]

## Sheet: Suplementary Table S1
Supplementary Table S1: Sequence of primers
Type	Primer	Sequence (5’-3’)
gDNA amplification	23P167F	TGCTAAATTGACAAGGGTG
	23P167R	AATAGAGCAAAGGGAAACT
cDNA amplification	23P164F	ATGCAGCAGCACCTGATG
	23P164R	TCAATTCCCATCTTCAGCAC
RT-PCR primer	q1Gif1F	CCCAACGTCACTACTGATCACA
	q1Gif1R	GAGGTTGTGAATCGGCAATAGC
Siβ-tubulin primer	F	TGGTGACCTCAACCACCTCAT
	R	TGACAGCGAGTTTCCTGAGATC
Subcellular localization	SiGIF1-Sl-F	ATTTGGAGAGGACAG GGTACC ATGCAGCAGCACCTGATGC
	SiGIF1-Sl-R	AGCTCCTCCTCCTCC TCTAGA ATTCCCATCTTCAGCACTCTTTAAG
dCAP primer	dCaps-F	GAAGTGGATTACTATTGTCTTTGTT
	dCaps-R	ATCCAAGTACTGCAGACAGCAC

## Sheet: Suplementary Table S2
Supplementary Table S2: The quality of genome resequencing for F2 population
Sample	ReadSum	BaseSum	Q30(%)
18JL019-1	45.4M	6.8G	93.89
18JL019-103	43.6M	6.5G	92.65
18JL019-105	48.1M	7.2G	92.69
18JL019-106	45.9M	6.8G	93.04
18JL019-11	46.7M	7.0G	94.18
18JL019-125	45.5M	6.8G	93.61
18JL019-127	45.6M	6.8G	93.38
18JL019-136	45.5M	6.8G	93.56
18JL019-154	46.8M	7.0G	93.28
18JL019-155	44.9M	6.7G	93.32
18JL019-159	47.5M	7.1G	93.5
18JL019-161	46.8M	7.0G	92.68
18JL019-163	45.7M	6.8G	93.74
18JL019-165	48.5M	7.2G	93.81
18JL019-169	46.7M	7.0G	93.87
18JL019-175	47.3M	7.1G	93.35
18JL019-179	47.3M	7.1G	92.59
18JL019-196	46.7M	7.0G	92.26
18JL019-209	48.3M	7.2G	93.58
18JL019-211	38.4M	5.7G	93.02
18JL019-213	45.9M	6.8G	93.03
18JL019-227	47.2M	7.0G	93.21
18JL019-228	47.9M	7.1G	92.89
18JL019-232	45.8M	6.8G	93.78
18JL019-233	45.1M	6.7G	92.85
18JL019-234	48.6M	7.2G	93.38
18JL019-260	45.4M	6.8G	94.05
18JL019-261	46.9M	7.0G	92.69
18JL019-264	45.6M	6.8G	93.28
18JL019-282	44.8M	6.7G	93.08
18JL019-295	45.7M	6.8G	94.14
18JL019-297	48.6M	7.3G	93.64
18JL019-318	44.7M	6.7G	93.52
18JL019-332	43.5M	6.5G	93.03
18JL019-355	44.9M	6.7G	93.03
18JL019-36	46.8M	7.0G	93.56
18JL019-369	45.0M	6.7G	92.48
18JL019-37	46.0M	6.9G	92.47
18JL019-39	37.4M	5.6G	93.48
18JL019-48	44.9M	6.7G	92.87
18JL019-51	46.3M	6.9G	93.57
18JL019-57	46.7M	7.0G	92.81
18JL019-8	45.1M	6.7G	93.77
18JL019-82	48.1M	7.2G	93.82
18JL019-84	47.5M	7.1G	93.47
18JL019-91	41.3M	6.2G	93.12
18JL019-96	39.4M	5.9G	93.08
18JL019-99	46.8M	7.0G	93.56

## Sheet: Suplementary Table S3
Supplementary Table S3: Variant information of significant SNP loci and candidate variants screened in germplasm accessions
GWAS						560 sesame germplasm accessions
Chr_Pos	GWAS_P.value	Chr	Pos	REF	ALT	Chr	Pos	REF	ALT	Function
chrom9_15914090	1.94e-07	chrom9	15914090	G	A					ANN=A|splice_donor_variant&intron_variant|HIGH|Sindi_2109900|Sindi_2109900|transcript|mRNA.Sindi_2109900|protein_coding|2/3|c.158+1G>A||||||;LOF=(Sindi_2109900|Sindi_2109900|1|1.00)
chrom9_15776093	3.86e-07	chrom9	15776093	A	G	chrom9	15776093	A	G	ANN=G|downstream_gene_variant|MODIFIER|Sindi_2108800|Sindi_2108800|transcript|mRNA.Sindi_2108800|protein_coding||c.*1130A>G|||||1130|,G|downstream_gene_variant|MODIFIER|Sindi_2108900|Sindi_2108900|transcript|mRNA.Sindi_2108900|protein_coding||c.*1434T>C|||||1434|,G|intergenic_region|MODIFIER|Sindi_2108800-Sindi_2108900|Sindi_2108800-Sindi_2108900|intergenic_region|Sindi_2108800-Sindi_2108900|||n.…
chrom9_15377356	4.57e-07	chrom9	15377356	G	T	chrom9	15377356	G	T	ANN=T|intergenic_region|MODIFIER|Sindi_2104800-Sindi_2104900|Sindi_2104800-Sindi_2104900|intergenic_region|Sindi_2104800-Sindi_2104900|||n.15377356G>T||||||
chrom9_15211936	5.43e-07	chrom9	15211936	C	T	chrom9	15211936	C	T	ANN=T|downstream_gene_variant|MODIFIER|Sindi_2103500|Sindi_2103500|transcript|mRNA.Sindi_2103500|protein_coding||c.*454G>A|||||454|,T|intergenic_region|MODIFIER|Sindi_2103400-Sindi_2103500|Sindi_2103400-Sindi_2103500|intergenic_region|Sindi_2103400-Sindi_2103500|||n.15211936C>T||||||
chrom9_15315063	7.45e-07	chrom9	15315063	G	A	chrom9	15315063	G	A	ANN=A|upstream_gene_variant|MODIFIER|Sindi_2104300|Sindi_2104300|transcript|mRNA.Sindi_2104300|protein_coding||c.-2966G>A|||||2966|,A|intergenic_region|MODIFIER|Sindi_2104200-Sindi_2104300|Sindi_2104200-Sindi_2104300|intergenic_region|Sindi_2104200-Sindi_2104300|||n.15315063G>A||||||
chrom9_15110170	1.43e-06	chrom9	15110170	G	A	chrom9	15110170	G	A	ANN=A|upstream_gene_variant|MODIFIER|Sindi_2102700|Sindi_2102700|transcript|mRNA.Sindi_2102700|protein_coding||c.-2660G>A|||||2660|,A|intergenic_region|MODIFIER|Sindi_2102600-Sindi_2102700|Sindi_2102600-Sindi_2102700|intergenic_region|Sindi_2102600-Sindi_2102700|||n.15110170G>A||||||
chrom9_15483936	1.45e-06	chrom9	15483936	C	T	chrom9	15483936	C	T	ANN=T|upstream_gene_variant|MODIFIER|Sindi_2105600|Sindi_2105600|transcript|mRNA.Sindi_2105600|protein_coding||c.-3041C>T|||||3041|,T|intergenic_region|MODIFIER|Sindi_2105500-Sindi_2105600|Sindi_2105500-Sindi_2105600|intergenic_region|Sindi_2105500-Sindi_2105600|||n.15483936C>T||||||
chrom9_15196511	1.93e-06	chrom9	15196511	G	T	chrom9	15196511	G	T	ANN=T|downstream_gene_variant|MODIFIER|Sindi_2103300|Sindi_2103300|transcript|mRNA.Sindi_2103300|protein_coding||c.*1142G>T|||||1142|,T|intergenic_region|MODIFIER|Sindi_2103300-Sindi_2103400|Sindi_2103300-Sindi_2103400|intergenic_region|Sindi_2103300-Sindi_2103400|||n.15196511G>T||||||
chrom9_14766419	2.93e-06	chrom9	14766419	C	T	chrom9	14766419	C	T	ANN=T|upstream_gene_variant|MODIFIER|Sindi_2099800|Sindi_2099800|transcript|mRNA.Sindi_2099800|protein_coding||c.-3124G>A|||||3124|,T|intergenic_region|MODIFIER|Sindi_2099800-Sindi_2099900|Sindi_2099800-Sindi_2099900|intergenic_region|Sindi_2099800-Sindi_2099900|||n.14766419C>T||||||
chrom9_14797904	3.16e-06	chrom9	14797904	G	A	chrom9	14797904	G	A	ANN=A|intergenic_region|MODIFIER|Sindi_2100000-Sindi_2100100|Sindi_2100000-Sindi_2100100|intergenic_region|Sindi_2100000-Sindi_2100100|||n.14797904G>A||||||
chrom9_15076373	3.5e-06	chrom9	15076373	G	A	chrom9	15076373	G	A	ANN=A|upstream_gene_variant|MODIFIER|Sindi_2102300|Sindi_2102300|transcript|mRNA.Sindi_2102300|protein_coding||c.-4587C>T|||||4587|,A|upstream_gene_variant|MODIFIER|Sindi_2102400|Sindi_2102400|transcript|mRNA.Sindi_2102400|protein_coding||c.-1841C>T|||||1841|,A|downstream_gene_variant|MODIFIER|Sindi_2102500|Sindi_2102500|transcript|mRNA.Sindi_2102500|protein_coding||c.*2137C>T|||||2137|,A|interge…
chrom9_15198745	3.83e-06	chrom9	15198745	C	T	chrom9	15198745	C	T	ANN=T|downstream_gene_variant|MODIFIER|Sindi_2103300|Sindi_2103300|transcript|mRNA.Sindi_2103300|protein_coding||c.*3376C>T|||||3376|,T|downstream_gene_variant|MODIFIER|Sindi_2103400|Sindi_2103400|transcript|mRNA.Sindi_2103400|protein_coding||c.*3447G>A|||||3447|,T|intergenic_region|MODIFIER|Sindi_2103300-Sindi_2103400|Sindi_2103300-Sindi_2103400|intergenic_region|Sindi_2103300-Sindi_2103400|||n.…
chrom9_15604373	5.64e-06	chrom9	15604373	T	G					ANN=G|intron_variant|MODIFIER|Sindi_2107100|Sindi_2107100|transcript|mRNA.Sindi_2107100|protein_coding|1/7|c.191-272A>C||||||WARNING_TRANSCRIPT_NO_START_CODON
chrom9_15073201	5.91e-06	chrom9	15073201	T	C	chrom9	15073201	T	C	ANN=C|missense_variant|MODERATE|Sindi_2102400|Sindi_2102400|transcript|mRNA.Sindi_2102400|protein_coding|4/4|c.730A>G|p.Ser244Gly|730/798|730/798|244/265||,C|upstream_gene_variant|MODIFIER|Sindi_2102300|Sindi_2102300|transcript|mRNA.Sindi_2102300|protein_coding||c.-1415A>G|||||1415|
chrom9_14425123	7.44e-06	chrom9	14425123	T	A	chrom9	14425123	T	A	ANN=A|downstream_gene_variant|MODIFIER|Sindi_2096400|Sindi_2096400|transcript|mRNA.Sindi_2096400|protein_coding||c.*1186T>A|||||1186|,A|intergenic_region|MODIFIER|Sindi_2096400-Sindi_2096500|Sindi_2096400-Sindi_2096500|intergenic_region|Sindi_2096400-Sindi_2096500|||n.14425123T>A||||||
chrom9_15105997	7.6e-06	chrom9	15105997	G	A	chrom9	15105997	G	A	ANN=A|intergenic_region|MODIFIER|Sindi_2102600-Sindi_2102700|Sindi_2102600-Sindi_2102700|intergenic_region|Sindi_2102600-Sindi_2102700|||n.15105997G>A||||||
chrom9_16070627	8.8e-06	chrom9	16070627	G	A	chrom9	16070627	G	A	ANN=A|intergenic_region|MODIFIER|Sindi_2111000-Sindi_2111100|Sindi_2111000-Sindi_2111100|intergenic_region|Sindi_2111000-Sindi_2111100|||n.16070627G>A||||||
chrom9_15100970	1.1e-05	chrom9	15100970	C	T	chrom9	15100970	C	T	ANN=T|intergenic_region|MODIFIER|Sindi_2102600-Sindi_2102700|Sindi_2102600-Sindi_2102700|intergenic_region|Sindi_2102600-Sindi_2102700|||n.15100970C>T||||||
chrom9_15207710	1.33e-05	chrom9	15207710	A	*,C	chrom9	15207710	A	C,*	ANN=C|upstream_gene_variant|MODIFIER|Sindi_2103400|Sindi_2103400|transcript|mRNA.Sindi_2103400|protein_coding||c.-4076T>G|||||4076|,C|downstream_gene_variant|MODIFIER|Sindi_2103500|Sindi_2103500|transcript|mRNA.Sindi_2103500|protein_coding||c.*4680T>G|||||4680|,C|intergenic_region|MODIFIER|Sindi_2103400-Sindi_2103500|Sindi_2103400-Sindi_2103500|intergenic_region|Sindi_2103400-Sindi_2103500|||n.15…
chrom9_14333366	1.89e-05	chrom9	14333366	A	G					ANN=G|upstream_gene_variant|MODIFIER|Sindi_2095300|Sindi_2095300|transcript|mRNA.Sindi_2095300|protein_coding||c.-921T>C|||||921|,G|downstream_gene_variant|MODIFIER|Sindi_2095400|Sindi_2095400|transcript|mRNA.Sindi_2095400|protein_coding||c.*3491T>C|||||3491|,G|intergenic_region|MODIFIER|Sindi_2095300-Sindi_2095400|Sindi_2095300-Sindi_2095400|intergenic_region|Sindi_2095300-Sindi_2095400|||n.1433…
chrom9_15107600	1.96e-05	chrom9	15107600	T	G					ANN=G|intergenic_region|MODIFIER|Sindi_2102600-Sindi_2102700|Sindi_2102600-Sindi_2102700|intergenic_region|Sindi_2102600-Sindi_2102700|||n.15107600T>G||||||
chrom9_15107598	2.66e-05	chrom9	15107598	T	G					ANN=G|intergenic_region|MODIFIER|Sindi_2102600-Sindi_2102700|Sindi_2102600-Sindi_2102700|intergenic_region|Sindi_2102600-Sindi_2102700|||n.15107598T>G||||||
chrom9_14205480	3.32e-05	chrom9	14205480	A	G	chrom9	14205480	A	G	ANN=G|downstream_gene_variant|MODIFIER|Sindi_2094200|Sindi_2094200|transcript|mRNA.Sindi_2094200|protein_coding||c.*1156T>C|||||1156|,G|intergenic_region|MODIFIER|Sindi_2094100-Sindi_2094200|Sindi_2094100-Sindi_2094200|intergenic_region|Sindi_2094100-Sindi_2094200|||n.14205480A>G||||||
chrom9_14484177	3.87e-05	chrom9	14484177	T	C	chrom9	14484177	T	C	ANN=C|upstream_gene_variant|MODIFIER|Sindi_2096900|Sindi_2096900|transcript|mRNA.Sindi_2096900|protein_coding||c.-573A>G|||||573|,C|upstream_gene_variant|MODIFIER|Sindi_2097000|Sindi_2097000|transcript|mRNA.Sindi_2097000|protein_coding||c.-4392T>C|||||4392|,C|intergenic_region|MODIFIER|Sindi_2096900-Sindi_2097000|Sindi_2096900-Sindi_2097000|intergenic_region|Sindi_2096900-Sindi_2097000|||n.144841…
chrom9_13293357	3.98e-05	chrom9	13293357	G	A	chrom9	13293357	G	A	ANN=A|intergenic_region|MODIFIER|Sindi_2082700-Sindi_2082800|Sindi_2082700-Sindi_2082800|intergenic_region|Sindi_2082700-Sindi_2082800|||n.13293357G>A||||||
chrom9_13304000	4.58e-05	chrom9	13304000	G	A	chrom9	13304000	G	A	ANN=A|downstream_gene_variant|MODIFIER|Sindi_2082800|Sindi_2082800|transcript|mRNA.Sindi_2082800|protein_coding||c.*324C>T|||||324|,A|intergenic_region|MODIFIER|Sindi_2082700-Sindi_2082800|Sindi_2082700-Sindi_2082800|intergenic_region|Sindi_2082700-Sindi_2082800|||n.13304000G>A||||||

## Sheet: Suplementary Table S4
Supplementary Table S4: Variant information of significant InDel loci and candidate variants screened in germplasm accessions
GWAS						560 sesame germplasm accessions
Chr_Pos	GWAS_P.value	Chr	Pos	REF	ALT	Chr	Pos	REF	ALT	Function
chrom9_15083780	7.04E-06	chrom9	15083780	C	CA	chrom9	15083780	CA	CAA,CAAA,C	ANN=CA|upstream_gene_variant|MODIFIER|Sindi_2102500|Sindi_2102500|transcript|mRNA.Sindi_2102500|protein_coding||c.-1930_-1929insT|||||1930|,CA|intergenic_region|MODIFIER|Sindi_2102500-Sindi_2102600|Sindi_2102500-Sindi_2102600|intergenic_region|Sindi_2102500-Sindi_2102600|||n.15083780_15083781insA||||||
chrom9_15107594	1.17E-05	chrom9	15107594	T	TAG					ANN=TAG|intergenic_region|MODIFIER|Sindi_2102600-Sindi_2102700|Sindi_2102600-Sindi_2102700|intergenic_region|Sindi_2102600-Sindi_2102700|||n.15107594_15107595insAG||||||
chrom9_16876339	1.26E-05	chrom9	16876339	T	TAA					ANN=TAA|intergenic_region|MODIFIER|Sindi_2118400-Sindi_2118500|Sindi_2118400-Sindi_2118500|intergenic_region|Sindi_2118400-Sindi_2118500|||n.16876339_16876340insAA||||||
chrom9_14854089	1.58E-05	chrom9	14854089	CATAT	CATATAT,CAT,C	chrom9	14854089	CATAT	CAT,CATATAT,C,CATATATAT,CATATATATAT,CATATATATATAT	ANN=C|downstream_gene_variant|MODIFIER|Sindi_2100400|Sindi_2100400|transcript|mRNA.Sindi_2100400|protein_coding||c.*701_*704delATAT|||||701|,CAT|downstream_gene_variant|MODIFIER|Sindi_2100400|Sindi_2100400|transcript|mRNA.Sindi_2100400|protein_coding||c.*703_*704delAT|||||703|,CATATAT|downstream_gene_variant|MODIFIER|Sindi_2100400|Sindi_2100400|transcript|mRNA.Sindi_2100400|protein_coding||c.*704…
chrom9_14606537	3.09E-05	chrom9	14606537	GATATAT	GATAT,G,GAT	chrom9	14606537	GAT	GATAT,G,GATATATATATATAT,GATATAT,GATATATAT,GATATATATAT	ANN=G|downstream_gene_variant|MODIFIER|Sindi_2098400|Sindi_2098400|transcript|mRNA.Sindi_2098400|protein_coding||c.*138_*143delATATAT|||||138|,GAT|downstream_gene_variant|MODIFIER|Sindi_2098400|Sindi_2098400|transcript|mRNA.Sindi_2098400|protein_coding||c.*140_*143delATAT|||||140|,GATAT|downstream_gene_variant|MODIFIER|Sindi_2098400|Sindi_2098400|transcript|mRNA.Sindi_2098400|protein_coding||c.*1…
chrom9_14847831	5.11E-05	chrom9	14847831	AATAT	AAT,A	chrom9	14847831	AATATAT	A,AATAT,AATATATAT,AATATATATAT,AAT,AATATATATATAT	ANN=A|upstream_gene_variant|MODIFIER|Sindi_2100400|Sindi_2100400|transcript|mRNA.Sindi_2100400|protein_coding||c.-807_-804delATAT|||||807|,AAT|upstream_gene_variant|MODIFIER|Sindi_2100400|Sindi_2100400|transcript|mRNA.Sindi_2100400|protein_coding||c.-805_-804delAT|||||805|,A|intergenic_region|MODIFIER|Sindi_2100300-Sindi_2100400|Sindi_2100300-Sindi_2100400|intergenic_region|Sindi_2100300-Sindi_21…
chrom9_14178896	5.33E-05	chrom9	14178896	C	CTA	chrom9	14178896	CTATA	CTATATA,CTA,CTATATATA,CTATATATATA,CTATATATATATA,C	ANN=CTA|intergenic_region|MODIFIER|Sindi_2093900-Sindi_2094000|Sindi_2093900-Sindi_2094000|intergenic_region|Sindi_2093900-Sindi_2094000|||n.14178896_14178897insTA||||||
chrom9_15087454	7.01E-05	chrom9	15087454	A	AT	chrom9	15087454	ATT	ATTT,ATTTT,AT,*,A	ANN=AT|upstream_gene_variant|MODIFIER|Sindi_2102600|Sindi_2102600|transcript|mRNA.Sindi_2102600|protein_coding||c.-2976_-2975insT|||||2975|,AT|intergenic_region|MODIFIER|Sindi_2102500-Sindi_2102600|Sindi_2102500-Sindi_2102600|intergenic_region|Sindi_2102500-Sindi_2102600|||n.15087454_15087455insT||||||
chrom9_15207679	7.12E-05	chrom9	15207679	ACT	ACTCT,ACTCTCT,A	chrom9	15207679	ACTCTCTCTCT	ACTCTCTCTCTCT,ACTCTCTCTCTCTCT,ACTCTCTCT,ACTCT,ACTCTCT,A	ANN=A|upstream_gene_variant|MODIFIER|Sindi_2103400|Sindi_2103400|transcript|mRNA.Sindi_2103400|protein_coding||c.-4047_-4046delAG|||||4046|,ACTCT|upstream_gene_variant|MODIFIER|Sindi_2103400|Sindi_2103400|transcript|mRNA.Sindi_2103400|protein_coding||c.-4048_-4047insAG|||||4048|,ACTCTCT|upstream_gene_variant|MODIFIER|Sindi_2103400|Sindi_2103400|transcript|mRNA.Sindi_2103400|protein_coding||c.-404…
chrom9_15375030	8.12E-05	chrom9	15375030	AAT	A	chrom9	15375030	AATATATAT	AATATAT,AATATATATAT,AATATATATATATAT,AATATATATATAT,A,AATAT	ANN=A|intergenic_region|MODIFIER|Sindi_2104800-Sindi_2104900|Sindi_2104800-Sindi_2104900|intergenic_region|Sindi_2104800-Sindi_2104900|||n.15375031_15375032delAT||||||

## Sheet: Suplementary Table S5
Supplementary Table S5: Amplification validation of G15914090A SNP marker in population
Sample	Genotype	Phenotype
1	AA	Normal
2	AA	Normal
3	AA	Normal
4	aa	splitting
5	aa	splitting
6	AA	Normal
7	AA	Normal
8	aa	splitting
9	Aa	Normal
10	Aa	Normal
11	Aa	Normal
12	aa	splitting
13	Aa	Normal
14	Aa	Normal
15	Aa	Normal
16	Aa	Normal
17	Aa	Normal
18	Aa	Normal
19	aa	splitting
20	aa	splitting
21	Aa	Normal
22	AA	Normal
23	aa	splitting
24	Aa	Normal
25	aa	splitting
26	Aa	Normal
27	AA	Normal
28	AA	Normal
29	Aa	Normal
30	Aa	Normal
31	aa	splitting
32	Aa	Normal
33	Aa	Normal
34	Aa	Normal
35	AA	Normal
36	Aa	Normal
37	Aa	Normal
38	Aa	Normal
39	Aa	Normal
40	aa	splitting
41	AA	Normal
42	Aa	Normal
43	aa	splitting
44	AA	Normal
45	Aa	Normal
46	AA	Normal
47	Aa	Normal
48	Aa	Normal
49	Aa	Normal
50	aa	splitting
51	Aa	Normal
52	aa	splitting
53	aa	splitting
54	Aa	Normal
55	AA	Normal
56	Aa	Normal
57	AA	Normal
58	AA	Normal
59	Aa	Normal
60	Aa	Normal
61	AA	Normal
62	AA	Normal
63	Aa	Normal
64	aa	splitting
65	Aa	Normal
66	Aa	Normal
67	aa	splitting
68	aa	splitting
69	Aa	Normal
70	Aa	Normal
71	AA	Normal
72	Aa	Normal
73	AA	Normal
74	AA	Normal
75	Aa	Normal
76	aa	splitting
77	Aa	Normal
78	AA	Normal
79	Aa	Normal
80	Aa	Normal
81	aa	splitting
82	aa	splitting
83	Aa	Normal
84	AA	Normal
85	Aa	Normal
86	AA	Normal
87	AA	Normal
88	Aa	Normal
89	Aa	Normal
90	Aa	Normal
91	AA	Normal
92	Aa	Normal
93	aa	splitting
94	Aa	Normal
95	Aa	Normal
96	AA	Normal
97	AA	Normal
98	Aa	Normal
99	aa	splitting
100	aa	splitting
101	Aa	Normal
102	Aa	Normal
103	aa	splitting
104	aa	splitting
105	Aa	Normal
106	Aa	Normal
107	Aa	Normal
108	aa	splitting
109	AA	Normal
110	aa	splitting
111	aa	splitting
112	Aa	Normal
113	AA	Normal
114	AA	Normal
115	Aa	Normal
116	Aa	Normal
117	AA	Normal
118	Aa	Normal
119	Aa	Normal
120	aa	splitting
121	AA	Normal
122	Aa	Normal
123	Aa	Normal
124	aa	splitting
125	AA	Normal
126	Aa	Normal
127	aa	splitting
128	Aa	Normal
129	AA	Normal
130	aa	splitting
131	AA	Normal
132	AA	Normal
133	AA	Normal
134	Aa	Normal
135	Aa	Normal
136	Aa	Normal
137	aa	splitting
138	Aa	Normal
139	Aa	Normal
140	aa	splitting
141	Aa	Normal
142	Aa	Normal
143	Aa	Normal
144	AA	Normal
145	Aa	Normal
146	AA	Normal
147	Aa	Normal
148	AA	Normal
149	AA	Normal
150	Aa	Normal
151	Aa	Normal
152	aa	splitting
153	Aa	Normal
154	Aa	Normal
155	aa	splitting
156	aa	splitting
157	Aa	Normal
158	Aa	Normal
159	Aa	Normal
160	Aa	Normal
161	Aa	Normal
162	Aa	Normal
163	Aa	Normal
164	Aa	Normal
165	aa	splitting
166	AA	Normal
167	Aa	Normal
168	Aa	Normal
169	Aa	Normal
170	AA	Normal
171	aa	splitting
172	AA	Normal
173	Aa	Normal
174	Aa	Normal
175	Aa	Normal
176	Aa	Normal
177	AA	Normal
178	AA	Normal
179	AA	Normal
180	Aa	Normal
181	Aa	Normal
182	AA	Normal
183	Aa	Normal
184	AA	Normal
185	AA	Normal
186	AA	Normal
187	Aa	Normal
188	Aa	Normal
189	Aa	Normal
190	aa	splitting
191	Aa	Normal
192	Aa	Normal
193	aa	splitting
194	Aa	Normal
195	AA	Normal
196	AA	Normal
197	Aa	Normal
198	aa	splitting
199	Aa	Normal
200	aa	splitting
201	AA	Normal
202	Aa	Normal
203	Aa	Normal
204	aa	splitting
205	aa	splitting
206	aa	splitting
207	aa	splitting
208	Aa	Normal
209	Aa	Normal
210	aa	splitting
211	aa	splitting
212	aa	splitting
213	AA	Normal
214	AA	Normal
215	aa	splitting
216	AA	Normal
217	AA	Normal
218	Aa	Normal
219	Aa	Normal
220	aa	splitting
221	Aa	Normal
222	Aa	Normal
223	AA	Normal
224	AA	Normal
225	Aa	Normal
226	aa	splitting
227	Aa	Normal
228	AA	Normal
229	aa	splitting
230	Aa	Normal
231	Aa	Normal
232	Aa	Normal
233	Aa	Normal
234	Aa	Normal
235	Aa	Normal
236	aa	splitting
237	Aa	Normal
238	Aa	Normal
239	Aa	Normal
240	Aa	Normal
241	AA	Normal
242	aa	splitting
243	AA	Normal
244	aa	splitting
245	Aa	Normal
246	Aa	Normal
247	AA	Normal
248	Aa	Normal
249	Aa	Normal
250	Aa	Normal
251	Aa	Normal
252	aa	splitting
253	Aa	Normal
254	Aa	Normal
255	Aa	Normal
256	AA	Normal
257	AA	Normal
258	AA	Normal
259	Aa	Normal
260	AA	Normal
261	aa	splitting
262	AA	Normal
263	Aa	Normal
264	Aa	Normal
265	Aa	Normal
266	Aa	Normal
267	aa	splitting
268	Aa	Normal
269	Aa	Normal
270	AA	Normal

## Sheet: Suplementary Table S6
Supplementary Table S6: The protein sequence of SiGIF1 and Sigif1.
Name	Sequence(5'-3')
SiGIF1	MQQHLMQMQPMMAAYYPPNVTTDHIQQYLDENKSLILKIVESQNSGKLSECAENQARLQRNLMYLAAIADSQPQPPTMHSQYAAGGILQPGAHYLQHQQAQQMTPQSLMAARSSMLYGTQPYPSLQQQQALHSQISMSSGGSGGLLLQGEPHSAGGSGSLGGGGFPDFVRSTPGDGLQTSSRTMASGSKQDMGSNVSAEGRGGSDGGETLYLKSAEDGN*
Sigif1	MQQHLMQMQPMMAAYYPPNVTTDHIQQYLDENKSLILKIVESQNSGKLRTKLDYSGT*CILLLLPIHNLNHLPCTLSTLLVGFCSQERIICSTNKLSR*HLNHLWRHDRLCYMAHSRIRHFNSSRPCTAKSV*ALAEVVDYCSKVSLIVREAVAALEVEGFPILSGALLGTAYRLAQGQWPAEASKIWEAMFLLKGEVEAMEAKLST*RVLKMGI
